# Supplementary material for: Characterization and Comparative Analysis of Complete Chloroplast Genomes of Four Bromus (Poaceae, Bromeae) Species
Source: Genes (Basel). 2024 Jun 20;15(6):815. doi: 10.3390/genes15060815 (PMC11202509; doi:10.3390/genes15060815)
Supplement: Supplementary file 1 [file genes-15-00815-s001.zip]

Archive with 1 entries (1 files):
- suppliment  table.xlsx
