# Supplementary material for: Characterization and Comparative Analysis of Complete Chloroplast Genomes of Four Bromus (Poaceae, Bromeae) Species
Source: Genes (Basel). 2024 Jun 20;15(6):815. doi: 10.3390/genes15060815 (PMC11202509; doi:10.3390/genes15060815)
Supplement: Supplementary file 1 [file genes-15-00815-s001.zip › suppliment table.xlsx]

## Sheet: Table S1
Table S1 The information of Bromus species in this study
Species name	Accession no.	Genebank	Plant Name	Origin	Depository institution	Chloroplast genome size
Bromus inermis		MW861351.1				137153
Bromus biebersteinii		MW309816.1				137189
Bromus vulgaris		NC_027472.1				136934
Bromus diandrus		NC_082233.1				137111
Bromus ciliatus	CF008086	ON653607				137189
Bromus benekenii	CF003713	ON653608				137038
Bromus riparius	CF003787	ON653609				137148
Bromus rubens	CF003788	ON653611				137180
NA: Not Available. The species name with bold font represent previously published sequences from the GeneBank (https://www.ncbi.nlm.nih.gov)

## Sheet: Table S2
Table S2 Summary of chloroplast genome characteristics in Bromus species
Species name	Size (bp)								Number of genes				GC content(%)								Percent of genome(%)							Intron number
	Genome	Gene	CDS	LSC	SSC	IR	tRNA	rRNA	Gene	CDS	tRNA	rRNA	Genome	Gene	CDS	tRNA	rRNA	LSC	SSC	IR	Gene	CDS	LSC	SSC	IR	tRNA	rRNA
Bromus ciliatus	137189	71185	59057	85513	12618	19529	2936	9192	129	83	38	8	38.32	41.56	38.96	52.86	54.68	36.55	32.29	44.13	8	24	62.3323	9.19753	14.2351	2.14	6.7	24
Bromus benekenii	137038	71476	59348	85608	12610	19410	2936	9192	129	83	38	8	38.38	41.57	38.98	52.9	54.7	36.65	32.39	44.15	8	24	62.4703	9.20183	14.164	2.14	6.71	24
Bromus riparius	137148	71326	59198	85638	12618	19446	2936	9192	129	83	38	8	38.37	41.56	38.96	52.9	54.7	36.62	32.4	44.15	8	24	62.442	9.20028	14.1788	2.14	6.7	24
Bromus rubens	137180	71511	59383	81128	12640	21706	2936	9192	129	83	38	8	38.31	41.53	38.94	52.86	54.68	36.28	32.25	43.85	8	24	59.1398	9.21417	15.823	2.14	6.7	24
Bromus biebersteinii	137189	71880	59752	81174	12621	21697	2936	9192	129	83	38	8	38.37	41.5	38.91	52.9	54.7	36.35	32.38	43.9	8	24	59.1695	9.19972	15.8154	2.14	6.7	24
Bromus inermis	137153	71684	59616	81137	12618	21699	2876	9192	129	83	38	8	38.36	41.52	38.94	52.92	54.7	36.33	32.38	43.89	8	24	59.158	9.19994	15.821	2.1	6.7	24
Bromus vulgaris	136934	71487	59444	80964	13692	21139	2851	9192	128	83	37	8	38.33	41.54	38.95	53.03	54.7	36.29	32.46	44.15	8	23	59.1263	9.99898	15.4374	2.08	6.71	23
Bromus diandrus	137111	71608	59412	81213	12696	21601	3004	9192	129	83	38	8	38.28	41.54	38.94	52.86	54.66	36.25	32.21	43.87	8	24	59.2316	9.25965	15.7544	2.19	6.7	24
Note:The species name with bold font represent previously published sequences from the GeneBank (https://www.ncbi.nlm.nih.gov)

## Sheet: Table S3
Table S3 Numbers of identified SSRs motifs in the 8 Bromus chloroplast genomes
Species	Mono-		Di-		Tri-		Tetra-							Penta-					Hexa-				Total
	A/T	C/G	AG/CT	AT/AT	AAG/CTT	AAT/ATT	AAAC/GTTT	AAAG/CTTT	AAAT/ATTT	AACG/CGTT	AAGT/ACTT	AATG/ATTC	AGAT/ATCT	AAAAT/ATTTT	AAATC/ATTTG	AATAT/ATATT	AAGAT/ATCTT	ACCAT/ATGGT	AAAAAT/ATTTTT	AATTAG/AATTCT	ACATCT/AGATGT	AATCCT/AGGATT
Bromus ciliatus	22				1	2	2	2	2	2	1	1	2	1			1	1		1			41
Bromus benekenii	27	2			1	2	2	1	1	2	1	1	2					1					43
Bromus riparius	24	2			1	2	2	2	1	2	1	1	2		1			1				1	43
Bromus rubens	22				1	2	2	2	2	2	1	1	2		1	1	1	1		1			42
Bromus biebersteinii	25	2			1	2	2	2	1	2	1	1	2		1			1					43
Bromus inermis	28	2			1	2	2	2	1	2	1	1	2		1			1				1	47
Bromus vulgaris	31	2			1	2	2	2	1	2	1	1	2		1			1					49
Bromus diandrus	26				1	2	2	1	1	2	1	1	2		1				1		1		42
